# Supplementary material for: IEIVariantFilter: a bioinformatics tool to speed up genetic diagnosis of inborn errors of immunity patients
Source: NAR Genom Bioinform. 2025 May 28;7(2):lqaf069. doi: 10.1093/nargab/lqaf069 (PMC12117399; doi:10.1093/nargab/lqaf069)
Supplement: lqaf069_Supplemental_Files [file lqaf069_supplemental_files.zip]

Archive with 3 entries (3 files):
- IEIVariantFilter SOM revised.docx
- Table S1.xls
- Table S2.xlsx
