# Supplementary material for: IEIVariantFilter: a bioinformatics tool to speed up genetic diagnosis of inborn errors of immunity patients
Source: NAR Genom Bioinform. 2025 May 28;7(2):lqaf069. doi: 10.1093/nargab/lqaf069 (PMC12117399; doi:10.1093/nargab/lqaf069)
Supplement: lqaf069_Supplemental_Files [file lqaf069_supplemental_files.zip › Table S1.xls]

## Sheet: Hoja1
HGNC_symbol
CYBA
CYBB
NCF1
NCF2
NCF4
11q23del
A2M
A2ML1
AAAS
AAK1
AAMP
AAR2
AARS1
AASDHPPT
AASS
AATF
ABAT
ABCA1
ABCA13
ABCB1
ABCB10
ABCB4
ABCB6
ABCB7
ABCC1
ABCC4
ABCD1
ABCD3
ABCE1
ABCF1
ABCF2
ABCG1
ABHD10
ABHD12
ABHD16A
ABHD17A
ABI1
ABI2
ABL1
ABL2
ABLIM2
ABLIM3
ABR
ABT1
ACAD11
ACAD9
ACADM
ACAP1
ACAP2
ACAT1
ACBD3
ACBD5
ACD
ACD
ACD
ACE
ACE2
ACHE
ACIN1
ACKR1
ACKR2
ACKR4
ACLY
ACOT8
ACOT9
ACP1
ACP5
ACP5
ACSL3
ACSL4
ACT1
ACTA1
ACTA2
ACTB
ACTB
ACTBL2
ACTC1
ACTG1
ACTG2
ACTL6A
ACTL6B
ACTN1
ACTN2
ACTN4
ACTR1A
ACTR2
ACTR3
ACVR1
ACVR1B
ACVR1C
ACVR2A
ACVR2B
ACVRL1
ACY3
ADA
ADA2
ADAM10
ADAM12
ADAM15
ADAM17
ADAM17
ADAM8
ADAM9
ADAMTS1
ADAMTS13
ADAMTS3
ADAMTS4
ADAR
ADAR1
ADARB1
ADCY1
ADCY2
ADCY3
ADCY4
ADCY5
ADCY6
ADCY7
ADCY8
ADCY9
ADD2
ADGRA2
ADGRG1
ADIPOQ
ADM
ADNP
ADORA2A
ADORA2B
ADRA1B
ADRB2
ADRB3
ADRBK1
ADRBK2
ADRM1
ADSL
AES
AFAP1L2
AFF1
AFF4
AFG3L2
AGAP2
AGAP3
AGER
AGFG1
AGGF1
AGK
AGO1
AGO2
AGO3
AGO4
AGPAT1
AGPS
AGRN
AGT
AGTR1
AGTR2
AHCTF1
AHCY
AHCYL1
AHCYL2
AHNAK
AHNAK2
AHR
AHSA1
AHSG
AICDA
AICDA
AICDA
AIF1
AIFM1
AIFM2
AIM2
AIMP1
AIMP2
AIP
AIPL1
AIRE
AIRE
AIRE
AK2
AK4
AKAP1
AKAP10
AKAP11
AKAP12
AKAP8
AKAP8L
AKAP9
AKIP1
AKIRIN2
AKNA
AKT1
AKT1S1
AKT2
AKT3
AL049834.1
ALB
ALCAM
ALDH18A1
ALDH1B1
ALDH1L1
ALDH3A2
ALDOA
ALDOB
ALG1
ALG11
ALG5
ALG8
ALK
ALKBH2
ALP1
ALPI
ALPL
ALS2
ALYREF
AMACR
AMBP
AMBRA1
AMD1
AMER1
AMFR
AMH
AMHR2
AMOT
AMOTL1
AMPD2
AMPH
ANAPC1
ANAPC10
ANAPC11
ANAPC13
ANAPC16
ANAPC2
ANAPC4
ANAPC5
ANAPC7
ANG
ANGEL1
ANGPT1
ANGPT2
ANGPTL4
ANK2
ANK3
ANKFY1
ANKHD1
ANKHD1-EIF4EBP3
ANKRD13A
ANKRD17
ANKRD28
ANKRD30B
ANKRD40
ANKRD44
ANKRD50
ANKRD52
ANKZF1
ANO10
ANO6
ANP32A
ANP32B
ANP32E
ANPEP
ANTXR1
ANXA1
ANXA2
ANXA4
ANXA5
ANXA6
ANXA7
ANXA8L2
AOC1
AOX1
AP1B1
AP1G1
AP1G2
AP1M1
AP1S3
AP1S3
AP2A1
AP2A2
AP2B1
AP2M1
AP2S1
AP3B1
AP3B1
AP3D1
AP3D1
APAF1
APBA1
APBA2
APBA3
APBB1
APBB2
APBB3
APC
APC2
APCS
APEH
APEX1
APEX2
APH1A
API5
APITD1
APLF
APLNR
APLP1
APLP2
APMAP
APOA1
APOA2
APOA4
APOB
APOBEC1
APOBEC3A
APOBEC3B
APOBEC3C
APOBEC3D
APOBEC3F
APOBEC3G
APOBEC3H
APOC1
APOC2
APOC3
APOE
APOH
APOL1
APOL1
APOLLO
APP
APPBP2
APPL1
APPL2
APRT
APTX
AQP2
AQP3
AQP4
AQR
AR
ARAF
ARAP1
ARCN1
ARF1
ARF4
ARF5
ARF6
ARFGAP1
ARFGEF1
ARFGEF2
ARFIP1
ARFIP2
ARG1
ARHGAP1
ARHGAP15
ARHGAP29
ARHGAP35
ARHGAP4
ARHGAP5
ARHGAP6
ARHGDIA
ARHGDIB
ARHGDIG
ARHGEF1
ARHGEF1
ARHGEF10
ARHGEF10L
ARHGEF11
ARHGEF12
ARHGEF19
ARHGEF2
ARHGEF28
ARHGEF3
ARHGEF4
ARHGEF6
ARHGEF7
ARID1A
ARID1B
ARID2
ARID3A
ARID4A
ARIH1
ARIH2
ARL1
ARL2
ARL3
ARL4D
ARL6IP4
ARL6IP5
ARL6IP6
ARL8A
ARL8B
ARMC4
ARMC5
ARMC6
ARMC8
ARMCX3
ARNT
ARNT2
ARNTL
ARPC1A
ARPC1B
ARPC2
ARPC3
ARPC4
ARPC5
ARR3
ARRB1
ARRB2
ART1
ARV1
ASAP1
ASB2
ASB3
ASCC3
ASCL3
ASF1A
ASF1B
ASGR1
ASGR2
ASH2L
ASPH
ASPM
ASS1
ATAD1
ATAD3A
ATAD3B
ATE1
ATF1
ATF2
ATF3
ATF4
ATF6
ATF6B
ATF7
ATG101
ATG12
ATG16L1
ATG3
ATG4A
ATG5
ATG7
ATG9A
ATL3
ATM
ATMIN
ATN1
ATP11C
ATP13A1
ATP13A3
ATP1A1
ATP1A2
ATP1A3
ATP1B1
ATP1B3
ATP2A1
ATP2A2
ATP2A3
ATP2B1
ATP2B4
ATP2C1
ATP5A1
ATP5B
ATP5F1A
ATP5F1B
ATP5F1C
ATP5F1D
ATP5MD
ATP5MF
ATP5MG
ATP5PB
ATP5PD
ATP5PF
ATP5PO
ATP6AP1
ATP6AP1
ATP6AP2
ATP6V0A1
ATP6V0C
ATP6V0D1
ATP6V1A
ATP6V1B1
ATP6V1B2
ATP6V1D
ATP6V1E1
ATP6V1G1
ATP6V1G2
ATP6V1H
ATP9A
ATPAF1
ATPIF1
ATR
ATRIP
ATRN
ATRX
ATXN1
ATXN10
ATXN2
ATXN2L
ATXN3
ATXN7
ATXN7L3
ATXN7L3B
AUP1
AURKA
AURKB
AVP
AVPR2
AXIN1
AXIN2
AXL
AZGP1
AZGP1P1
AZI2
B2M
B2M
B3GAT3
B4GALT1
B4GAT1
BABAM1
BACE1
BACE2
BACH2
BACH2
BAD
BAG1
BAG2
BAG3
BAG4
BAG5
BAG6
BAIAP2
BAK1
BANF1
BANP
BAP1
BARD1
BASP1
BAT1
BAT5
BATF
BAX
BAZ1A
BAZ1B
BAZ2A
BBC3
BBX
BCAP31
BCAR1
BCAS2
BCCIP
BCKDK
BCL10
BCL10
BCL11B
BCL11B
BCL2
BCL2A1
BCL2L1
BCL2L11
BCL2L2
BCL2L2-PABPN1
BCL3
BCL6
BCLAF1
BCOR
BCORL1
BCR
BCS1L
BDH1
BDKRB1
BDKRB2
BDNF
BECN1
BEND4
BGN
BHLHA15
BHLHE40
BHLHE41
BHMT
BICC1
BICD1
BICD2
BID
BIK
BIN1
BIRC2
BIRC3
BIRC5
BIRC6
BIRC7
BLK
BLM
BLMH
BLNK
BLNK
BLOC1S1
BLOC1S2
BMF
BMI1
BMP1
BMP15
BMP2
BMP4
BMP6
BMP7
BMPR1A
BMPR1B
BMPR2
BMS1
BMX
BNIP1
BNIP3
BNIP3L
BOC
BOLA1
BORCS7
BPI
BPIFA1
BPIFB1
BPIFB3
BPTF
BRAF
BRAP
BRAT1
BRCA1
BRCA1
BRCA2
BRCA2
BRCC3
BRD2
BRD3
BRD4
BRD7
BRD8
BRE
BRF1
BRIP1
BRIP1
BRK1
BRWD1
BSCL2
BSG
BST2
BTAF1
BTBD12
BTC
BTF3
BTK
BTK
BTLA
BTN3A1
BTN3A2
BTN3A3
BTRC
BUB1
BUB1B
BUB3
BUD23
BUD31
BYSL
BZW1
BZW2
C10orf90
C12orf73
C16ORF57
C1D
C1orf122
C1orf35
C1orf43
C1orf50
C1orf52
C1QA
C1QA
C1QB
C1QB
C1QBP
C1QC
C1QC
C1QTNF2
C1QTNF3
C1R
C1R
C1R
C1RL
C1S
C1S
C1S
C2
C2
C20orf27
C2CD5
C2orf49
C3
C3
C3
C3AR1
C3orf62
C4A
C4A+C4B
C4B
C4BPA
C4BPB
C5
C5
C5AR1
C5AR2
C5orf15
C5orf51
C6
C6
C7
C7
C8A
C8A
C8B
C8B
C8G
C8G
C9
C9
CA2
CABC1
CABIN1
CABP4
CACNA1C
CACNA1E
CACNA1F
CACNA1G
CACNB3
CACNB4
CACNG2
CACTIN
CACYBP
CAD
CADM1
CALCA
CALCOCO2
CALCR
CALD1
CALM1
CALM2
CALM3
CALML5
CALR
CALU
CAMK1
CAMK2A
CAMK2B
CAMK2D
CAMK2G
CAMK4
CAMKK1
CAMKK2
CAMLG
CAMP
CAMSAP2
CAMTA2
CAND1
CAND2
CANX
CAP1
CAPN1
CAPN10
CAPN15
CAPN2
CAPN3
CAPN6
CAPN7
CAPNS1
CAPRIN1
CAPZA1
CAPZA2
CAPZB
CARD10
CARD11
CARD11
CARD11
CARD11
CARD14
CARD14
CARD16
CARD18
CARD6
CARD8
CARD9
CARD9
CARM1
CARMIL2
CARMIL3
CASC3
CASK
CASP1
CASP10
CASP10
CASP12
CASP14
CASP2
CASP3
CASP4
CASP5
CASP6
CASP7
CASP8
CASP8
CASP8AP2
CASP9
CASR
CAST
CATSPER1
CATSPER3
CAV1
CAV2
CAV3
CAVIN1
CAVIN2
CAVIN3
CBFA2T3
CBFB
CBL
CBLB
CBLC
CBLIF
CBLL1
CBR1
CBS
CBWD6
CBX1
CBX3
CBX4
CBX5
CBX8
CBY1
CC2D1A
CCAR1
CCAR2
CCBE1
CCBE1
CCDC124
CCDC126
CCDC127
CCDC134
CCDC168
CCDC178
CCDC25
CCDC42
CCDC47
CCDC59
CCDC77
CCDC85B
CCDC85C
CCDC86
CCDC88A
CCDC88C
CCDC99
CCHCR1
CCK
CCL1
CCL11
CCL13
CCL17
CCL19
CCL2
CCL20
CCL21
CCL22
CCL25
CCL26
CCL28
CCL3
CCL4
CCL5
CCL7
CCL8
CCM2
CCN1
CCNA1
CCNA2
CCNB1
CCNB2
CCND1
CCND2
CCND3
CCNE1
CCNE2
CCNG1
CCNH
CCNK
CCNO
CCNT1
CCNT2
CCPG1
CCR1
CCR10
CCR2
CCR3
CCR4
CCR5
CCR6
CCR7
CCR8
CCS
CCT2
CCT3
CCT4
CCT5
CCT6A
CCT6B
CCT7
CCT8
CD14
CD160
CD163
CD164
CD180
CD19
CD19
CD1A
CD1B
CD1C
CD1D
CD2
CD20
CD200
CD200R1
CD207
CD209
CD21
CD22
CD226
CD247
CD247
CD248
CD24L4
CD27
CD27
CD274
CD28
CD2AP
CD2BP2
CD300A
CD300E
CD300LB
CD300LF
CD300LG
CD302
CD34
CD36
CD37
CD38
CD3D
CD3E
CD3E
CD3G
CD3G
CD3Z
CD4
CD40
CD40LG
CD44
CD46
CD46
CD47
CD48
CD5
CD53
CD55
CD55
CD58
CD59
CD59
CD5L
CD63
CD69
CD7
CD70
CD70
CD74
CD79A
CD79A
CD79B
CD79B
CD80
CD81
CD81
CD82
CD84
CD86
CD8A
CD8A
CD8B
CD8BP
CD9
CD93
CD97
CDC123
CDC16
CDC20
CDC23
CDC25A
CDC25B
CDC25C
CDC26
CDC27
CDC34
CDC37
CDC40
CDC42
CDC42
CDC42BPG
CDC42EP1
CDC42EP4
CDC42EP5
CDC42SE1
CDC42SE2
CDC45
CDC5L
CDC6
CDC7
CDC73
CDCA7
CDCA7L
CDCA8
CDCP1
CDH1
CDH2
CDH5
CDIPT
CDK1
CDK11B
CDK13
CDK16
CDK19
CDK2
CDK2AP1
CDK3
CDK4
CDK5
CDK5R1
CDK5RAP2
CDK5RAP3
CDK6
CDK7
CDK8
CDK9
CDKAL1
CDKN1A
CDKN1B
CDKN1C
CDKN2A
CDKN2B
CDKN2C
CDKN2D
CDKN3
CDR2
CDS2
CDT1
CDX1
CEACAM1
CEACAM6
CEBPA
CEBPB
CEBPD
CEBPE
CEBPE
CEBPE
CEBPG
CEBPZ
CECR1
CECR2
CEL
CELA3B
CENPA
CENPB
CENPE
CENPF
CENPH
CENPJ
CENPK
CENPU
CEP112
CEP135
CEP170
CEP250
CEP350
CEP43
CEP55
CEP57
CEP63
CEP68
CEP78
CEP85
CEPT1
CER1
CERCAM
CERS2
CERS6
CES1
CETP
CFAP20
CFB
CFB
CFB
CFD
CFD
CFH
CFH
CFH
CFHR1
CFHR1 CFHR2. CFHR3 CFHR4 CFHR5
CFHR1 CFHR2. CFHR3 CFHR4 CFHR5
CFHR3
CFHR5
CFI
CFI
CFL1
CFLAR
CFP
CFP
CFTR
CFTR
CGA
CGAS
CGB8
CGGBP1
CGRRF1
CHAF1A
CHAF1B
CHAT
CHCHD1
CHCHD2
CHCHD3
CHCHD4
CHCHD6
CHD1
CHD1L
CHD3
CHD4
CHD5
CHD6
CHD7
CHD7
CHD8
CHD9
CHEK1
CHEK2
CHERP
CHGA
CHI3L2
CHID1
CHIT1
CHMP2A
CHMP2B
CHMP4B
CHP1
CHPF
CHPF2
CHPT1
CHRAC1
CHRM1
CHRM2
CHRM3
CHRM5
CHRNA5
CHTF8
CHTOP
CHUK
CIAO1
CIAO2B
CIB1
CIB1
CIDEB
CIITA
CIITA
CINP
CIP2A
CIR1
CIRBP
CISD3
CISH
CIT
CITED1
CITED2
CKAP4
CKAP5
CKB
CKMT1B
CKS1B
CLASP1
CLASP2
CLCC1
CLCN7
CLCN7
CLDN1
CLDN9
CLEC10A
CLEC11A
CLEC12A
CLEC12B
CLEC14A
CLEC16A
CLEC17A
CLEC18A
CLEC18B
CLEC18C
CLEC19A
CLEC1A
CLEC1B
CLEC2A
CLEC2B
CLEC2D
CLEC2L
CLEC3A
CLEC3B
CLEC4A
CLEC4C
CLEC4D
CLEC4E
CLEC4F
CLEC4G
CLEC4M
CLEC5A
CLEC6A
CLEC7A
CLEC9A
CLECL1
CLGN
CLIC4
CLINT1
CLIP1
CLIP4
CLK1
CLK2
CLK3
CLN3
CLN6
CLNS1A
CLOCK
CLP1
CLPB
CLPB
CLPP
CLPTM1
CLPTM1L
CLPX
CLSPN
CLTA
CLTC
CLU
CLUH
CLUL1
CMA1
CMC4
CMKLR1
CMTM3
CNBP
CNIH4
CNKSR1
CNKSR2
CNN1
CNN2
CNN3
CNOT1
CNOT2
CNOT4
CNOT6
CNOT7
CNOT8
CNP
CNPY2
CNPY3
CNR1
CNTN2
CNTNAP1
CNTRL
COA3
COA7
COBLL1
COBRA1
COCH
COG1
COG3
COG4
COG5
COG8
COH1
COL11A1
COL18A1
COL1A1
COL1A2
COL2A1
COL3A1
COL6A1
COL6A2
COL6A3
COL6A6
COLEC10
COLEC11
COLEC12
COLGALT1
COMMD9
COMT
COMTD1
COP1
COPA
COPA
COPB1
COPB2
COPE
COPG1
COPG2
COPS2
COPS3
COPS4
COPS5
COPS6
COPS7A
COPS7B
COPS8
COQ8A
COQ8B
CORO1A
CORO1A
CORO2A
COX15
COX17
COX20
COX4I1
COX5A
COX5B
COX6B1
COX6C
COX7A2L
COX7C
COX8A
CPA1
CPA2
CPA3
CPB1
CPB2
CPD
CPEB1
CPLX2
CPNE3
CPS1
CPSF1
CPSF2
CPSF3
CPSF4
CPSF6
CPSF7
CPT1A
CPT2
CPVL
CR1
CR2
CRABP1
CRADD
CRAMP1
CRBN
CRCP
CREB1
CREB3
CREB3L1
CREB5
CREBBP
CREBL2
CREBZF
CREG1
CREM
CRFB4
CRHR2
CRIM1
CRIP2
CRISP3
CRK
CRKL
CRNKL1
CRP
CRTC1
CRTC2
CRTC3
CRX
CRYAB
CRYBG3
CS
CSDE1
CSE1L
CSF1
CSF1R
CSF2
CSF2RA
CSF2RA
CSF2RB
CSF2RB
CSF3R
CSF3R
CSK
CSNK1A1
CSNK1D
CSNK1E
CSNK2A1
CSNK2A1P
CSNK2A2
CSNK2B
CSPG4
CSPP1
CSRP1
CSRP2
CSRP3
CST3
CST7
CSTA
CSTB
CSTF2
CSTF2T
CSTF3
CTBP1
CTBP2
CTC1
CTC1
CTCF
CTCFL
CTDP1
CTDSP2
CTGF
CTLA4
CTLA4
CTNNA1
CTNNA2
CTNNA3
CTNNAL1
CTNNB1
CTNNBIP1
CTNNBL1
CTNNBL1
CTNND1
CTNND2
CTPS1
CTPS1
CTR9
CTRL
CTSA
CTSB
CTSC
CTSC
CTSD
CTSG
CTSH
CTSK
CTSL
CTSS
CTTN
CTTNBP2
CTTNBP2NL
CUBN
CUEDC2
CUL1
CUL2
CUL3
CUL4A
CUL4B
CUL5
CUL7
CUL9
CUX1
CWC27
CWF19L2
CX3CL1
CX3CR1
CXADR
CXCL1
CXCL10
CXCL11
CXCL12
CXCL13
CXCL16
CXCL2
CXCL3
CXCL5
CXCL8
CXCL9
CXCR1
CXCR2
CXCR3
CXCR4
CXCR4
CXCR6
CXorf56
CXXC1
CYB5B
CYB5R1
CYB5R3
CYB5R4
CYBA
CYBB
CYBB
CYBC1
CYBRD1
CYC1
CYCS
CYFIP2
CYLD
CYP1A1
CYP1B1
CYP27B1
CYR61
CYTIP
DAAM2
DAB1
DAB2
DAB2IP
DAD1
DAG1
DAGLB
DAK
DAP3
DAPK1
DAPK3
DAPP1
DARS1
DARS2
DAW1
DAXX
DAZ1
DAZAP1
DBC1
DBF4
DBN1
DBNL
DBR1
DBR1
DCAB1
DCAF1
DCAF10
DCAF11
DCAF16
DCAF7
DCAF8
DCAKD
DCC
DCD
DCLRE1A
DCLRE1B
DCLRE1C
DCN
DCTN1
DCTN2
DCTN3
DCTPP1
DCUN1D1
DCUN1D4
DCUN1D5
DCX
DDA1
DDAH2
DDB1
DDB2
DDI2
DDIT3
DDIT4
DDOST
DDR1
DDR2
DDX1
DDX10
DDX11
DDX17
DDX18
DDX19A
DDX19B
DDX20
DDX21
DDX23
DDX24
DDX28
DDX39A
DDX39B
DDX3X
DDX3Y
DDX4
DDX41
DDX42
DDX46
DDX47
DDX49
DDX5
DDX54
DDX55
DDX56
DDX58
DDX6
DDX60
DEAF1
DECR1
DEDD
DEDD2
DEF6
DEF6
DEFA1
DEFA1B
DEFA3
DEFA4
DEFA5
DEFA6
DEFB1
DEFB103A
DEFB103B
DEFB104A
DEFB104B
DEFB105A
DEFB105B
DEFB106A
DEFB106B
DEFB107A
DEFB107B
DEFB108B
DEFB108P1
DEFB108P2
DEFB109P1
DEFB109P1B
DEFB110
DEFB112
DEFB113
DEFB114
DEFB115
DEFB116
DEFB118
DEFB119
DEFB121
DEFB123
DEFB124
DEFB125
DEFB126
DEFB127
DEFB128
DEFB129
DEFB130
DEFB130A
DEFB131
DEFB132
DEFB133
DEFB134
DEFB135
DEFB136
DEFB4A
DEFB4B
DEK
Del10p13-p14
DEPDC1
DEPDC6
DERL1
DERL2
DES
DET1
DFFA
DFFB
DGAT1
DGCR6L
DGKD
DGKG
DHCR24
DHCR7
DHH
DHRS7
DHRS7B
DHX15
DHX29
DHX30
DHX33
DHX36
DHX37
DHX38
DHX58
DHX8
DHX9
DIABLO
DIAPH1
DICER1
DIMT1
DIP2B
DIPK1A
DIRAS3
DIS3
DKC1
DKC1
DLAT
DLC1
DLG1
DLG3
DLG4
DLG5
DLGAP5
DLK1
DLL1
DLST
DLX2
DLX5
DMAP1
DMBT1
DMC1
DMD
DMGDH
DNA2
DNAAF5
DNAH1
DNAJA1
DNAJA2
DNAJA3
DNAJA4
DNAJB1
DNAJB11
DNAJB12
DNAJB13
DNAJB14
DNAJB2
DNAJB4
DNAJB5
DNAJB6
DNAJB9
DNAJC1
DNAJC10
DNAJC11
DNAJC13
DNAJC14
DNAJC16
DNAJC19
DNAJC21
DNAJC21
DNAJC3
DNAJC5
DNAJC7
DNAJC9
DNASE1L3
DNASE1L3
DNASE2
DNASE2
DNM1L
DNM2
DNMBP
DNMT1
DNMT3A
DNMT3B
DNMT3L
DNTT
DNTTIP2
DOCK1
DOCK11
DOCK2
DOCK2
DOCK3
DOCK5
DOCK7
DOCK8
DOCK8
DOCK9
DOHH
DOK1
DOK2
DOK3
DOM3Z
DOT1L
DPF1
DPF2
DPF3
DPH5
DPM1
DPM2
DPM3
DPP3
DPP4
DPP7
DPT
DPY19L1
DPY19L3
DPY30
DPYSL3
DPYSL5
DR1
DRAP1
DRC7
DRD2
DRG1
DROSHA
DSC3
DSCAM
DSCC1
DSG2
DSP
DST
DSTN
DTL
DTNBP1
DTX3
DTX3L
DTX4
DULLARD
DUOX1
DUOX2
DUS1L
DUSP1
DUSP10
DUSP16
DUSP22
DUSP3
DUSP4
DUSP6
DUSP7
DUSP9
DUT
DVL1L1
DVL2
DVL3
DYNC1H1
DYNC1I2
DYNC1LI1
DYNC1LI2
DYNC2H1
DYNLL1
DYNLT1
DYNLT3
DYRK1A
DYRK1B
DYSF
DZIP3
E2F1
E2F2
E2F3
E2F4
E2F5
E2F6
E2F7
E4F1
EARS2
EBF1
EBI3
EBNA1BP2
EBP
ECD
ECE1
ECHS1
ECI2
ECM1
ECPAS
ECSIT
EDA2R
EDARADD
EDC3
EDC4
EDEM1
EDEM3
EDF1
EDIL3
EDN1
EDNRA
EDNRB
EED
EEF1A1
EEF1A2
EEF1B2
EEF1D
EEF1E1
EEF1G
EEF2
EEFSEC
EFCAB5
EFCAB7
EFEMP1
EFEMP2
EFHD2
EFL1
EFL1
EFNA1
EFNA2
EFNA5
EFNB1
EFNB2
EFNB3
EFS
EFTUD2
EGF
EGFL8
EGFR
EGLN1
EGLN2
EGR1
EGR2
EGR3
EGR4
EHD2
EHD4
EHMT1
EHMT2
EI24
EID1
EIF1
EIF1AX
EIF2A
EIF2AK1
EIF2AK2
EIF2AK3
EIF2AK4
EIF2B1
EIF2B2
EIF2B3
EIF2B4
EIF2B5
EIF2C1
EIF2C2
EIF2S1
EIF2S2
EIF2S3
EIF2S3B
EIF3A
EIF3B
EIF3C
EIF3CL
EIF3D
EIF3E
EIF3F
EIF3G
EIF3H
EIF3I
EIF3K
EIF3L
EIF3M
EIF4A1
EIF4A2
EIF4A3
EIF4B
EIF4E
EIF4E2
EIF4EBP1
EIF4ENIF1
EIF4G1
EIF4G2
EIF4G3
EIF4H
EIF5
EIF5A
EIF5A2
EIF5AL1
EIF5B
EIF6
EIPR1
ELANE
ELANE
ELAVL1
ELF1
ELF3
ELF4
ELK1
ELK3
ELMO1
ELMO2
ELMOD2
ELN
ELOA
ELOB
ELOC
ELP2
ELP3
EMC1
EMC10
EMC2
EMC8
EMD
EML3
EMP1
EN2
ENC1
ENDOD1
ENDOG
ENG
ENKD1
ENO1
ENO2
ENO3
ENPEP
ENPP1
ENTR1
ENY2
EP300
EP400
EPAS1
EPB41
EPB41L2
EPB41L3
EPB41L5
EPC1
EPG5
EPG5
EPHA1
EPHA2
EPHA3
EPHA4
EPHA5
EPHA6
EPHA7
EPHB1
EPHB2
EPHB3
[truncated: 5,392 more rows]
